# Supplementary material for: Systematic establishment and verification of an epithelial-mesenchymal transition gene signature for predicting prognosis of oral squamous cell carcinoma
Source: Front Genet. 2023 Aug 10;14:1113137. doi: 10.3389/fgene.2023.1113137 (PMC10447895; doi:10.3389/fgene.2023.1113137)
Supplement: Supplementary file 2 [file Table1.XLSX]

## Sheet: TCGA
ID	futime	fustat	age	gender	grade	stage	T	M	N
TCGA-CV-6433	641	0	57	MALE	G3	Stage II	T2	unknow	N0
TCGA-BA-A6DE	440	0	70	FEMALE	G2	Stage II	T2	M0	N0
TCGA-MT-A51X	242	0	30	MALE	G1	Stage IVA	T1	M0	N2b
TCGA-CV-5439	546	1	62	MALE	G2	Stage IVA	T3	unknow	N2b
TCGA-MT-A7BN	469	0	74	MALE	G3	Stage IVA	unknow	unknow	unknow
TCGA-D6-A4Z9	539	0	59	MALE	G2	Stage IVA	T2	M0	N2
TCGA-CR-6471	1202	1	58	MALE	G2	Stage IVA	T4a	M0	N1
TCGA-BA-5556	179	0	58	FEMALE	G3	Stage II	T2	unknow	N0
TCGA-CR-7379	1036	0	78	FEMALE	G2	Stage IVA	T4a	M0	N2b
TCGA-P3-A6T5	882	1	79	FEMALE	G2	Stage IVA	T4a	MX	N0
TCGA-MZ-A7D7	547	0	51	MALE	unknow	Stage IVA	T3	MX	N2b
TCGA-CN-4725	1157	0	60	MALE	G2	Stage II	T2	unknow	N0
TCGA-CQ-7069	1274	0	77	FEMALE	G2	Stage II	T2	M0	N0
TCGA-CV-5971	701	0	60	MALE	G2	Stage IVA	T4a	unknow	N2a
TCGA-QK-A6IH	508	0	65	FEMALE	G2	Stage IVB	T4b	M0	N2b
TCGA-CV-A45T	4856	1	64	FEMALE	G3	unknow	T1	M0	N0
TCGA-CR-6472	1050	0	59	MALE	G3	unknow	unknow	unknow	unknow
TCGA-CR-7401	1077	0	64	MALE	G2	Stage I	T1	M0	N0
TCGA-HD-8634	385	1	51	FEMALE	G2	Stage I	T1	MX	N0
TCGA-CQ-A4CB	893	0	59	MALE	G2	Stage III	T1	M0	N1
TCGA-CN-6995	112	1	78	MALE	G2	Stage IVA	T4a	unknow	N0
TCGA-CV-7435	4680	1	57	FEMALE	G2	Stage IVA	T3	unknow	N2b
TCGA-CN-6996	530	1	58	FEMALE	G2	Stage IVA	T3	unknow	N2b
TCGA-CQ-A4CE	785	0	76	FEMALE	G2	Stage II	T2	M0	N0
TCGA-QK-A6II	284	1	52	MALE	G2	Stage IVA	T4a	M0	N2c
TCGA-CN-4730	817	0	62	MALE	G2	Stage IVA	T4a	unknow	N1
TCGA-BA-5558	1636	0	65	MALE	G1	unknow	TX	unknow	NX
TCGA-CR-7390	1508	0	67	MALE	G2	Stage IVA	T4a	M0	N0
TCGA-CQ-A4CI	950	0	73	MALE	G3	Stage III	T2	M0	N1
TCGA-BA-6871	63	0	75	MALE	G2	unknow	TX	unknow	NX
TCGA-CX-7086	573	0	53	MALE	G2	Stage III	T3	unknow	N1
TCGA-CV-5966	545	1	63	FEMALE	G3	Stage IVA	T4a	unknow	N1
TCGA-CN-4733	1586	0	61	MALE	G3	Stage III	T1	unknow	N1
TCGA-CV-A6JU	110	0	61	FEMALE	G2	Stage IVB	T4b	M0	N0
TCGA-CV-7236	144	1	77	FEMALE	G3	Stage IVA	T3	unknow	N2c
TCGA-CV-7568	927	1	48	FEMALE	GX	Stage IVA	T4a	unknow	NX
TCGA-CV-A45U	1079	1	59	MALE	G1	Stage IVA	T4	M0	N2b
TCGA-QK-A6VB	450	0	66	MALE	G2	Stage IVA	T4a	M0	N0
TCGA-WA-A7H4	443	0	69	MALE	G3	Stage II	T2	unknow	N0
TCGA-CQ-6223	1428	0	69	MALE	G2	Stage II	T2	unknow	N0
TCGA-4P-AA8J	102	0	66	MALE	G2	Stage IVA	T2	MX	N2c
TCGA-UF-A7JS	680	1	59	MALE	G2	Stage IVA	T4a	M0	N2b
TCGA-DQ-5630	1030	0	73	MALE	G2	unknow	TX	unknow	NX
TCGA-D6-6516	773	0	69	MALE	G2	Stage I	T1	unknow	N0
TCGA-CV-5976	1478	0	50	MALE	G2	Stage IVA	T4a	unknow	N2b
TCGA-CX-7085	321	0	77	FEMALE	G2	Stage I	T1	unknow	N0
TCGA-CR-7369	1090	1	59	MALE	G2	Stage IVA	T4a	M0	N2b
TCGA-D6-6823	701	0	50	MALE	G2	Stage II	T2	unknow	N0
TCGA-CV-5436	584	1	65	MALE	G2	Stage IVA	T3	unknow	N2b
TCGA-CV-6948	1289	1	79	FEMALE	G2	Stage IVB	T4a	unknow	N3
TCGA-P3-A5QE	1559	0	49	MALE	G2	Stage III	T2	MX	N1
TCGA-CQ-7068	966	0	80	FEMALE	G2	Stage II	T2	unknow	N0
TCGA-BB-A5HZ	827	0	65	MALE	G2	Stage IVA	T4a	M0	N1
TCGA-HD-7831	361	0	74	MALE	G2	Stage IVA	T2	unknow	N2
TCGA-T2-A6WZ	484	1	53	MALE	G2	unknow	T3	unknow	N2b
TCGA-CV-A468	464	1	42	MALE	G2	Stage IVA	T4a	M0	N2a
TCGA-UF-A71E	1278	0	63	MALE	G3	Stage IVA	T4a	M0	N0
TCGA-CR-7386	1430	0	69	MALE	G1	Stage IVA	T4a	M0	N2c
TCGA-UP-A6WW	518	0	58	MALE	G2	unknow	unknow	unknow	unknow
TCGA-UF-A719	1663	0	54	MALE	G1	Stage II	T2	M0	N0
TCGA-DQ-7592	516	0	57	MALE	G2	unknow	TX	unknow	NX
TCGA-CR-7395	930	0	80	FEMALE	G2	Stage II	T2	M0	N0
TCGA-CV-7100	274	1	66	MALE	G3	Stage III	T2	unknow	N1
TCGA-CV-6951	915	1	57	MALE	G2	Stage IVA	T4a	unknow	N2c
TCGA-CN-A6V6	234	0	59	MALE	GX	Stage IVA	T2	MX	N2b
TCGA-CQ-5326	89	1	67	MALE	G3	Stage IVA	T4a	unknow	N2c
TCGA-CQ-5334	129	1	87	MALE	G2	Stage IVA	T3	unknow	N2b
TCGA-CV-5973	2641	0	62	FEMALE	G3	Stage III	T3	unknow	N1
TCGA-CV-7253	361	1	58	MALE	G2	Stage IVA	T4a	unknow	N0
TCGA-CV-7254	1459	1	55	MALE	G3	Stage II	T2	unknow	NX
TCGA-CR-7373	889	0	66	MALE	G2	Stage IVA	T4a	M0	N1
TCGA-CQ-7063	1750	0	59	FEMALE	G1	Stage I	T1	M0	NX
TCGA-D6-A6EN	439	0	71	MALE	G3	Stage III	T2	M0	N1
TCGA-CV-A45O	851	0	57	MALE	G2	unknow	unknow	unknow	unknow
TCGA-F7-A61S	576	0	62	MALE	G1	Stage III	T3	M0	N0
TCGA-CV-A45P	639	0	82	FEMALE	G2	Stage I	T1	M0	N0
TCGA-CN-4742	397	1	48	FEMALE	G3	Stage IVA	T4a	M0	N2b
TCGA-KU-A6H8	327	1	41	MALE	G3	Stage IVA	T2	M0	N2b
TCGA-RS-A6TO	387	1	82	FEMALE	G2	Stage IVA	T4	M0	N2c
TCGA-CN-5364	493	1	55	MALE	G2	Stage IVA	T4a	M0	N2c
TCGA-CQ-A4CG	430	1	78	FEMALE	G2	Stage III	T3	M0	N0
TCGA-CV-7102	56	1	76	FEMALE	G3	Stage IVA	T3	unknow	N2
TCGA-CV-A463	23	1	82	FEMALE	G2	Stage IVA	T4a	M0	N0
TCGA-CN-A642	82	1	57	MALE	G3	Stage IVB	T4a	M0	N3
TCGA-BA-5152	846	0	56	MALE	G2	Stage IVA	T4a	M0	N0
TCGA-CV-A45V	32	1	87	FEMALE	G1	Stage IVA	T4	M0	N0
TCGA-QK-AA3K	253	0	60	MALE	G2	Stage IVA	T3	MX	N2b
TCGA-H7-7774	407	0	75	FEMALE	G2	Stage IVA	T4a	unknow	N0
TCGA-CR-5250	799	0	71	MALE	G3	unknow	TX	unknow	NX
TCGA-QK-A8Z9	352	0	56	MALE	G2	Stage IVA	T4a	M0	N2b
TCGA-F7-A620	543	0	47	MALE	G1	Stage III	T3	M0	N1
TCGA-CR-7367	1440	0	52	MALE	G1	Stage IVA	T4a	M0	N1
TCGA-CV-7413	294	1	74	FEMALE	G2	Stage II	T2	unknow	N0
TCGA-CN-4741	1268	0	75	MALE	G2	Stage IVA	T4a	M0	N0
TCGA-T2-A6X2	987	0	82	MALE	G1	Stage III	T3	MX	N0
TCGA-CV-6952	185	1	65	FEMALE	G1	Stage IVA	T3	unknow	N2b
TCGA-CN-A6UY	307	0	57	MALE	G2	Stage IVA	T3	MX	N2b
TCGA-CQ-5324	1593	0	59	MALE	G2	Stage III	T3	unknow	N0
TCGA-CQ-7071	877	0	76	FEMALE	G2	Stage III	T2	M0	N1
TCGA-C9-A480	386	0	45	FEMALE	G1	Stage III	T3	M0	N0
TCGA-CV-A6JN	906	0	53	MALE	G1	unknow	unknow	unknow	unknow
TCGA-UF-A71B	1319	0	50	MALE	G2	Stage IVA	T4	M0	N0
TCGA-CV-6942	4282	0	73	FEMALE	G3	Stage II	T2	unknow	NX
TCGA-IQ-A6SH	471	0	55	MALE	G1	Stage III	T2	M0	N1
TCGA-CR-6477	514	0	56	FEMALE	G2	unknow	unknow	unknow	unknow
TCGA-CN-4728	1151	0	56	MALE	G2	Stage IVA	T3	unknow	N2b
TCGA-CN-A63V	484	0	59	MALE	G2	Stage IVA	T4a	MX	N0
TCGA-IQ-7631	1172	0	60	FEMALE	G1	Stage II	T2	unknow	N0
TCGA-CQ-A4C9	707	0	56	MALE	G2	Stage III	T2	M0	N1
TCGA-BA-5151	190	0	72	MALE	G1	Stage IVA	T4a	unknow	N0
TCGA-CQ-6219	479	1	50	FEMALE	G2	Stage IVA	T3	unknow	N2a
TCGA-CR-6488	379	0	68	FEMALE	G2	Stage II	T2	unknow	N0
TCGA-CR-7377	279	1	58	MALE	G3	Stage IVA	T4a	M0	N2c
TCGA-HD-8224	446	1	63	MALE	G3	Stage IVA	T3	M0	N2c
TCGA-CQ-5333	341	1	74	MALE	G3	Stage II	T2	unknow	N0
TCGA-D6-8569	770	0	52	MALE	G2	Stage II	T2	M0	N0
TCGA-MZ-A6I9	489	1	68	MALE	G2	unknow	unknow	unknow	unknow
TCGA-C9-A47Z	191	1	72	FEMALE	G1	Stage III	T2	M0	N1
TCGA-F7-A61V	384	0	54	MALE	G1	Stage II	T2	M0	N0
TCGA-HD-A633	421	0	74	MALE	G2	Stage IVA	T4a	MX	N0
TCGA-F7-8489	658	0	48	MALE	G1	Stage II	T2	M0	N0
TCGA-F7-A61W	14	0	51	MALE	G2	Stage IVA	T2	M0	N2b
TCGA-CV-A465	215	1	24	MALE	G1	Stage III	T3	M0	N0
TCGA-CQ-6228	456	1	71	FEMALE	G2	Stage IVA	T1	unknow	N2b
TCGA-CQ-6222	1407	0	63	MALE	G2	Stage IVA	T2	unknow	N2b
TCGA-QK-A64Z	641	1	79	FEMALE	G1	Stage IVA	T4	MX	NX
TCGA-IQ-A61J	1021	0	54	MALE	G1	Stage IVA	T2	M0	N2b
TCGA-CV-6954	2002	1	59	MALE	G2	Stage IVA	T4a	unknow	NX
TCGA-CN-6019	432	0	61	MALE	G2	Stage IVA	T4a	unknow	N0
TCGA-P3-A5QA	1726	0	41	MALE	G3	Stage I	T1	MX	NX
TCGA-CV-7446	1093	1	66	MALE	G2	Stage IVA	T2	unknow	N2b
TCGA-CR-7393	993	0	26	MALE	G2	Stage III	T1	M0	N1
TCGA-CN-6017	629	0	55	MALE	G2	Stage IVA	T3	unknow	N2b
TCGA-P3-A6T0	578	0	47	FEMALE	G2	Stage IVA	T4a	MX	N0
TCGA-DQ-5625	1133	1	52	FEMALE	G2	unknow	TX	unknow	NX
TCGA-CQ-6227	129	1	77	MALE	G2	Stage IVA	T3	unknow	N2c
TCGA-P3-A6T3	577	1	49	MALE	G2	Stage IVA	T3	MX	N2
TCGA-CQ-7065	1335	0	40	MALE	G2	Stage II	T2	unknow	N0
TCGA-CN-4731	993	0	63	FEMALE	G3	Stage IVA	T4a	unknow	N2c
TCGA-CV-A6K0	606	0	58	MALE	G3	Stage I	T1	M0	N0
TCGA-CQ-A4CD	998	0	69	MALE	G3	Stage IVA	T4a	M0	N0
TCGA-CN-5359	377	1	59	MALE	G2	Stage IVA	T4a	M0	N2b
TCGA-CQ-6218	1253	0	52	FEMALE	G2	Stage IVA	T3	unknow	N2b
TCGA-UF-A71A	86	1	67	MALE	G1	Stage IVA	T4a	M0	N2c
TCGA-CV-A6K2	317	1	79	MALE	G1	Stage IVA	T4	M0	N0
TCGA-T2-A6WX	209	1	73	FEMALE	G1	unknow	unknow	unknow	unknow
TCGA-CQ-6225	403	1	65	MALE	G2	Stage III	T3	unknow	N0
TCGA-P3-A6T7	487	1	55	MALE	G2	Stage IVA	T3	MX	N2b
TCGA-CX-A4AQ	1555	0	56	MALE	G3	Stage IVA	T2	M0	N2b
TCGA-CV-6940	804	1	80	FEMALE	G2	Stage III	T2	unknow	N1
TCGA-CR-7376	972	0	83	MALE	G2	Stage III	T2	M0	N1
TCGA-CV-6950	459	1	64	MALE	G2	Stage IVA	T3	unknow	N2c
TCGA-CQ-A4C7	353	1	88	MALE	G3	Stage III	T3	M0	N1
TCGA-MT-A67A	914	0	85	FEMALE	G2	Stage I	T1	MX	N0
TCGA-CN-4729	392	0	73	MALE	G2	Stage III	T2	unknow	N1
TCGA-CV-7099	243	1	85	FEMALE	G2	Stage II	T2	unknow	NX
TCGA-CV-A45R	5480	0	46	MALE	G1	Stage III	T2	M0	N1
TCGA-CN-4740	811	0	79	FEMALE	G2	Stage IVA	T4a	M0	N0
TCGA-CX-7082	11	1	82	MALE	G2	Stage IVA	T2	unknow	N2b
TCGA-CR-7397	754	0	44	MALE	G2	Stage IVA	T3	M0	N2b
TCGA-QK-A6IG	222	1	69	MALE	G2	Stage III	T2	M0	N1
TCGA-CV-6441	292	1	60	MALE	G3	Stage III	T3	unknow	N0
TCGA-CQ-6224	1350	0	52	MALE	G3	Stage IVA	T2	unknow	N2b
TCGA-CV-5970	406	1	59	MALE	G2	Stage IVA	T4a	unknow	N2b
TCGA-CV-7180	327	1	34	MALE	G2	Stage II	T2	unknow	NX
TCGA-BA-A6DJ	407	1	62	MALE	G2	Stage IVA	T4a	M0	N2c
TCGA-BA-6873	122	0	28	MALE	G2	Stage IVA	T4a	unknow	N2b
TCGA-UF-A7JA	1894	0	66	FEMALE	G2	Stage IVA	T4a	M0	N1
TCGA-CV-A6JO	197	1	69	MALE	G2	Stage IVA	T3	M0	N2c
TCGA-CV-A6JE	1075	0	78	MALE	G2	unknow	unknow	unknow	unknow
TCGA-CN-6998	46	0	53	MALE	G2	Stage IVA	T3	unknow	N2b
TCGA-BA-A6D8	850	0	59	MALE	G2	Stage IVA	T4a	M0	N2c
TCGA-CX-7219	1045	0	47	MALE	G2	Stage IVA	T4a	unknow	N2c
TCGA-D6-A6EM	232	0	65	FEMALE	G2	Stage III	T2	M0	N1
TCGA-DQ-7588	427	1	66	MALE	G3	unknow	TX	unknow	NX
TCGA-CR-7391	913	0	36	FEMALE	G1	Stage I	T1	M0	N0
TCGA-QK-A8Z7	198	0	59	MALE	unknow	Stage IVA	T4a	M0	N2c
TCGA-CV-7414	14	1	78	MALE	G2	Stage IVA	T4a	unknow	N2b
TCGA-BA-5557	242	0	41	FEMALE	G2	Stage III	T1	unknow	N1
TCGA-CN-6018	580	1	85	FEMALE	G2	Stage IVA	T4a	unknow	N2b
TCGA-CR-6492	479	0	78	MALE	G3	Stage III	T2	M0	N1
TCGA-CQ-6221	1000	0	79	MALE	G3	unknow	T2	unknow	NX
TCGA-F7-A624	378	0	73	MALE	G3	Stage II	T2	M0	NX
TCGA-CV-A464	1722	0	48	MALE	G2	Stage III	T3	M0	N0
TCGA-UF-A7JD	735	0	71	MALE	G3	Stage IVA	T4	M0	N2b
TCGA-DQ-5624	1778	0	43	FEMALE	G2	unknow	TX	unknow	NX
TCGA-CN-A498	443	0	61	FEMALE	G1	Stage III	T3	MX	N0
TCGA-HL-7533	1057	0	65	MALE	G3	unknow	unknow	unknow	unknow
TCGA-CR-6493	282	1	69	MALE	G2	Stage IVA	T3	unknow	N2b
TCGA-CR-6491	693	0	60	MALE	G2	Stage IVA	T4a	M0	N2b
TCGA-CV-A45X	198	1	47	MALE	G2	Stage IVA	T2	M0	N2b
TCGA-CN-4736	395	1	70	FEMALE	G2	unknow	T1	unknow	NX
TCGA-CQ-A4C6	1353	0	63	MALE	G2	Stage II	T2	M0	N0
TCGA-CQ-7072	1950	0	51	MALE	G3	Stage II	T2	M0	N0
TCGA-D6-6827	568	0	55	FEMALE	G3	Stage I	T1	unknow	N0
TCGA-IQ-A61E	1147	0	55	FEMALE	G2	Stage III	T3	MX	N0
TCGA-BA-A6DG	69	1	49	MALE	G2	unknow	TX	MX	NX
TCGA-QK-A6IJ	387	0	71	MALE	G3	Stage III	T2	M0	N1
TCGA-CV-A6JT	852	0	65	MALE	G2	Stage II	T2	M0	N0
TCGA-CQ-A4CH	371	0	58	MALE	G2	Stage II	T2	M0	N0
TCGA-CV-A45Q	5152	1	69	FEMALE	G1	unknow	unknow	unknow	unknow
TCGA-BA-A6DB	216	0	24	FEMALE	G1	Stage I	T1	M0	N0
TCGA-CN-6013	628	0	56	MALE	G3	Stage IVA	T4a	unknow	N2b
TCGA-CR-7372	759	0	45	MALE	G1	Stage I	T1	M0	N0
TCGA-CQ-5327	1660	0	61	FEMALE	G2	Stage IVA	T3	unknow	N2c
TCGA-D6-6825	491	0	73	MALE	G2	Stage I	T1	unknow	N0
TCGA-BA-6872	384	1	47	MALE	G2	unknow	TX	unknow	NX
TCGA-HD-8314	670	0	58	MALE	G4	Stage III	T1	unknow	N1
TCGA-CQ-5330	1393	0	69	FEMALE	G3	Stage IVA	T3	unknow	N2b
TCGA-QK-A652	357	0	60	MALE	G2	Stage III	T1	MX	N1
TCGA-BB-8601	624	0	84	MALE	G2	Stage III	T3	MX	N1
TCGA-CN-4737	625	0	19	MALE	G2	Stage IVA	T2	unknow	N2b
TCGA-P3-A6T6	395	1	53	MALE	G3	Stage IVA	T4a	MX	NX
TCGA-CV-6436	1899	0	62	MALE	G1	Stage IVA	T4a	unknow	N0
TCGA-BA-7269	1273	0	61	MALE	G1	Stage III	T2	unknow	N1
TCGA-CN-5373	1584	0	55	FEMALE	G1	Stage I	T1	unknow	N0
TCGA-D6-A4ZB	376	0	61	MALE	G2	Stage III	T3	M0	N0
TCGA-CN-6011	933	0	57	MALE	G3	Stage IVA	T4a	unknow	N0
TCGA-BB-A5HU	782	0	47	MALE	G2	Stage IVA	T4	M0	N2b
TCGA-CV-7263	560	1	64	MALE	G1	Stage II	T2	unknow	NX
TCGA-MT-A67D	56	0	55	MALE	G2	Stage II	T2	M0	N0
TCGA-D6-A6EO	435	0	44	MALE	G2	Stage IVA	T4a	M0	N0
TCGA-CR-7382	796	0	49	MALE	G2	Stage IVA	T2	M0	N2c
TCGA-CV-7407	1081	1	67	FEMALE	G2	Stage II	T2	unknow	NX
TCGA-DQ-5631	548	1	52	MALE	G3	unknow	TX	unknow	NX
TCGA-CN-5369	1	1	90	FEMALE	G3	Stage IVA	T4a	M0	N0
TCGA-BA-A6DD	173	1	44	MALE	G2	Stage IVA	T4a	M0	N2c
TCGA-CV-6955	334	1	74	FEMALE	G3	Stage II	T2	unknow	NX
TCGA-IQ-A61G	360	0	57	MALE	G2	Stage IVA	T4a	MX	N2c
TCGA-DQ-7591	622	0	62	MALE	G4	unknow	TX	unknow	NX
TCGA-CV-A6JY	646	0	69	MALE	G1	Stage IVA	T4a	M0	N0
TCGA-CQ-6229	1179	0	61	MALE	G2	Stage II	T2	unknow	N0
TCGA-CQ-6220	985	1	69	MALE	G2	Stage III	T3	unknow	N0
TCGA-CV-7411	2717	1	64	FEMALE	G1	Stage IVA	T4a	unknow	N0
TCGA-CR-7394	1346	0	70	MALE	G2	Stage IVA	T4a	M0	N0
TCGA-CN-A49A	391	0	60	MALE	G2	Stage IVB	T4b	MX	N0
TCGA-P3-A6T8	400	0	54	MALE	G3	Stage IVA	T4a	MX	N2
TCGA-IQ-A61H	1138	0	76	MALE	G2	Stage II	T2	MX	N0
TCGA-CQ-5329	1422	0	46	FEMALE	G2	Stage II	T2	unknow	N0
TCGA-D6-6515	403	1	82	FEMALE	G3	Stage II	T2	unknow	N0
TCGA-CN-6994	735	0	67	MALE	G2	Stage IVA	T4a	unknow	N0
TCGA-CR-7380	606	1	58	MALE	G2	Stage IVB	T4b	unknow	N0
TCGA-UF-A7JO	631	1	79	FEMALE	G2	Stage IVA	T4a	M0	N0
TCGA-CV-7095	572	1	87	FEMALE	G2	Stage II	T2	unknow	NX
TCGA-CV-A6JZ	714	0	68	MALE	G2	Stage II	T2	M0	N0
TCGA-CV-7090	5252	0	39	MALE	G2	Stage II	T2	unknow	NX
TCGA-CR-6484	354	0	67	FEMALE	G2	Stage IVA	T4a	M0	N2
TCGA-CN-6020	205	1	58	MALE	G2	Stage III	T2	unknow	N1
TCGA-CV-6945	366	1	41	MALE	G2	Stage IVA	T4a	unknow	N2
TCGA-BA-4077	1134	1	45	FEMALE	G2	Stage IVA	T4a	M0	N0
TCGA-CQ-5331	1399	0	73	FEMALE	G2	unknow	T2	unknow	NX
TCGA-CN-5358	261	1	60	MALE	G2	Stage II	T2	unknow	N0
TCGA-BA-A4IG	855	0	77	MALE	G3	unknow	T1	MX	NX
TCGA-KU-A66T	552	0	53	FEMALE	G2	Stage IVA	T4	MX	N0
TCGA-P3-A5QF	330	1	49	MALE	G2	Stage IVA	T4	MX	N2b
TCGA-T3-A92N	95	1	79	MALE	G3	Stage IVA	T2	MX	N2c
TCGA-HD-7832	350	0	52	MALE	G2	Stage IVA	T4a	unknow	N0
TCGA-P3-A6T2	2165	0	45	MALE	G2	Stage IVA	T3	MX	N2b
TCGA-IQ-7632	441	0	68	FEMALE	G1	Stage IVA	T4a	M0	N0
TCGA-F7-A50G	616	0	66	MALE	G1	Stage III	T3	M0	N1
TCGA-CR-7392	1425	0	67	FEMALE	G1	Stage IVA	T3	M0	N2b
TCGA-CQ-5323	1466	0	82	MALE	G2	Stage I	T1	unknow	N0
TCGA-CV-6953	1641	1	80	FEMALE	G1	Stage III	T3	unknow	N0
TCGA-P3-A6T4	62	1	54	MALE	G2	Stage IVA	T4a	MX	N1
TCGA-CV-6003	1665	0	50	FEMALE	G2	Stage III	T2	unknow	N1
TCGA-CV-5979	1315	0	26	MALE	G2	Stage IVA	T2	unknow	N2b
TCGA-BB-4224	278	0	52	MALE	G2	Stage IVA	T2	unknow	N2b
TCGA-CV-6941	342	1	51	MALE	G2	Stage III	T3	unknow	N0
TCGA-CN-6024	224	0	66	MALE	G2	Stage IVA	T4a	M0	N2c
TCGA-CN-6016	594	0	64	MALE	G2	Stage IVA	T4a	unknow	N1
TCGA-BB-A6UO	268	1	61	FEMALE	G2	Stage IVA	T4a	MX	N2b
TCGA-CR-7368	1245	0	54	MALE	G2	Stage IVA	T4a	M0	N1
TCGA-CQ-5325	654	1	65	MALE	G2	Stage I	T1	unknow	N0
TCGA-BB-4225	146	0	73	MALE	G3	unknow	TX	unknow	NX
TCGA-CV-A6JD	182	1	82	FEMALE	G3	unknow	unknow	unknow	unknow
TCGA-CV-7428	1671	1	47	MALE	G2	Stage IVA	T4a	unknow	N2b
TCGA-CV-7429	107	1	55	MALE	G3	Stage IVA	T4a	unknow	N2b
TCGA-CV-7427	4760	1	73	FEMALE	G1	Stage II	T2	unknow	NX
TCGA-UF-A7JT	993	1	72	FEMALE	G3	Stage IVA	T4a	M0	N0
TCGA-MT-A67F	384	0	60	FEMALE	G2	Stage IVA	T4	MX	N0
TCGA-CR-7365	1191	0	60	MALE	G2	Stage IVA	T4a	M0	N0
TCGA-F7-A50J	585	0	67	FEMALE	G2	Stage III	T3	M0	N0
TCGA-CN-5370	259	1	78	MALE	G3	Stage III	T3	M0	N1
TCGA-CV-7104	393	1	61	FEMALE	G2	Stage IVA	T2	unknow	N2b
TCGA-HD-A4C1	11	0	41	FEMALE	G1	Stage IVA	T4a	MX	N2b
TCGA-UF-A7JC	546	1	42	MALE	G1	Stage IVA	T3	M0	N2b
TCGA-CN-5367	352	1	60	FEMALE	G2	Stage IVA	T4a	M0	N2b
TCGA-BA-4074	462	1	69	MALE	G3	Stage IVA	T2	M0	N2c
TCGA-BB-4228	558	0	50	MALE	GX	Stage III	T3	unknow	NX
TCGA-H7-8502	458	0	50	MALE	G2	Stage IVA	T4a	M0	N2b
TCGA-CN-4726	142	1	68	MALE	G2	Stage IVA	T3	unknow	N2b
TCGA-CV-5442	2327	0	76	FEMALE	G3	Stage IVA	T4a	unknow	N2b
TCGA-CV-5977	1840	0	66	MALE	G2	Stage IVA	T3	unknow	N2b
TCGA-CV-6937	624	1	71	MALE	G2	Stage II	T2	unknow	N0
TCGA-CQ-5332	317	1	87	MALE	G2	Stage III	T3	unknow	N0
TCGA-H7-8501	461	0	54	MALE	GX	Stage IVA	T4a	M0	N1

## Sheet: GSE41613
ID	futime	fustat
GSM1020099	5.2375	0
GSM1020100	4.63833	1
GSM1020101	0.545	1
GSM1020102	0.281667	1
GSM1020103	2.385	1
GSM1020104	7.08583	0
GSM1020105	3.3925	1
GSM1020106	7.02	0
GSM1020107	3.90667	1
GSM1020108	6.91	0
GSM1020109	1.18	1
GSM1020110	0.8375	1
GSM1020111	2.37667	1
GSM1020112	6.7925	0
GSM1020113	0.596667	1
GSM1020114	0.6025	1
GSM1020115	5.5525	1
GSM1020116	6.52417	1
GSM1020117	0.826667	1
GSM1020118	1.27583	1
GSM1020119	6.68	0
GSM1020120	6.7325	0
GSM1020121	1.28417	1
GSM1020122	1.53333	1
GSM1020123	1.815	1
GSM1020124	2.02083	1
GSM1020125	0.4875	1
GSM1020126	2.95417	1
GSM1020127	6.57917	0
GSM1020128	3.43083	1
GSM1020129	6.39583	1
GSM1020130	0.293333	1
GSM1020131	2.0725	1
GSM1020132	1.67583	1
GSM1020133	6.40417	0
GSM1020134	2.42833	1
GSM1020135	2.23417	1
GSM1020136	6.25583	0
GSM1020137	3.60333	1
GSM1020138	6.22	0
GSM1020139	1.22917	1
GSM1020140	6.0975	0
GSM1020141	6.02333	0
GSM1020142	6.105	0
GSM1020143	5.41583	1
GSM1020144	5.70583	0
GSM1020145	1.02417	1
GSM1020146	0.536667	1
GSM1020147	5.76333	0
GSM1020148	5.84	0
GSM1020149	5.84	0
GSM1020150	5.67833	0
GSM1020151	5.66167	0
GSM1020152	1.6375	1
GSM1020153	5.62917	0
GSM1020154	5.55	0
GSM1020155	5.54667	0
GSM1020156	5.435	0
GSM1020157	0.2	1
GSM1020158	0.89	1
GSM1020159	5.45417	0
GSM1020160	5.295	0
GSM1020161	5.28167	0
GSM1020162	2.92667	1
GSM1020163	5.04583	0
GSM1020164	5.12833	0
GSM1020165	1.59333	1
GSM1020166	5.14417	0
GSM1020167	4.30083	1
GSM1020168	5.09	0
GSM1020169	4.95583	0
GSM1020170	5.08417	0
GSM1020171	5.05417	0
GSM1020172	4.99667	0
GSM1020173	0.821667	1
GSM1020174	0.769167	1
GSM1020175	4.93667	0
GSM1020176	0.575	1
GSM1020177	4.8925	0
GSM1020178	0.101667	1
GSM1020179	5.2375	0
GSM1020180	4.8025	0
GSM1020181	3.8275	1
GSM1020182	1.41833	1
GSM1020183	2.94833	1
GSM1020184	1.20167	1
GSM1020185	0.545	1
GSM1020186	4.79417	0
GSM1020187	0.0383333	1
GSM1020188	4.66833	0
GSM1020189	4.59167	0
GSM1020190	1.6675	1
GSM1020191	0.698333	1
GSM1020192	4.5475	0
GSM1020193	4.53417	0
GSM1020194	4.49	0
GSM1020195	4.38333	0
